# Supplementary material for: Node deployment optimization of underwater wireless sensor networks using intelligent optimization algorithm and robot collaboration
Source: Sci Rep. 2023 Sep 23;13:15920. doi: 10.1038/s41598-023-43272-x (PMC10517991; doi:10.1038/s41598-023-43272-x)
Supplement: Supplementary file 1 — Supplementary Information. [file 41598_2023_43272_MOESM1_ESM.zip]

Archive with 21 entries (18 files):
- data/
- data/code.txt
- data/Data/
- data/Figures/
- data/Figures/Figure 1.vsdx
- data/Figures/Figure 10.opju
- data/Figures/Figure 2.vsdx
- data/Figures/Figure 3.vsdx
- data/Figures/Figure 4.vsdx
- data/Figures/Figure 5.spv
- data/Figures/Figure 6.spv
- data/Figures/Figure 7.opju
- data/Figures/Figure 8.opju
- data/Figures/Figure 9.opju
- data/Data/Data 10.sav
- data/Data/Data 5.sav
- data/Data/Data 6.sav
- data/Data/Data 7.sav
- data/Data/Data 8.sav
- data/Data/Data 9.sav
- data/Data/Raw Data.sav
