# Supplementary material for: Node deployment optimization of underwater wireless sensor networks using intelligent optimization algorithm and robot collaboration
Source: Sci Rep. 2023 Sep 23;13:15920. doi: 10.1038/s41598-023-43272-x (PMC10517991; doi:10.1038/s41598-023-43272-x)
Supplement: Supplementary file 1 — Supplementary Information. [file 41598_2023_43272_MOESM1_ESM.zip › data/code.txt]

基于化学反应优化算法（CRO）的智能机器协同节点部署算法模型（IMCN）
1. 导入相关库
python
import numpy as np
import random
import math
2. 定义适应性函数（计算节点部署成本等）
python
def fitness_function(deployment):
    # 计算部署成本、覆盖率等指标
    pass
3. 定义分子重组操作
python
def on_wall_ineffective_collision(molecule):
    # 根据问题进行重组操作
    pass

def decomposition(molecule):
    # 分解操作
    pass

def synthesis(molecule1, molecule2):
    # 合成操作
    pass
4. 初始化化学反应池
python
def initialize_population(population_size, problem_size):
    population = []
    for _ in range(population_size):
        individual = np.random.uniform(0, 1, size=problem_size)
        population.append(individual)
    return population
5. 定义 IMCN 的 CRO 算法
python
def CRO_IMCN(population_size, problem_size, iterations, KE_loss_rate):
    # 初始化参数和化学反应池
    population = initialize_population(population_size, problem_size)

    # 主循环
    for iteration in range(iterations):
        # 随机选择两个分子
        molecule1 = random.choice(population)
        molecule2 = random.choice(population)

        # 计算碰撞能量
        KE = calculate_collision_energy(molecule1, molecule2)

        if KE < KE_loss_rate:
            # 小于阈值时进行分子重组操作
            new_molecule = on_wall_ineffective_collision(molecule1)
            if fitness_function(new_molecule) < fitness_function(molecule1):
                population.remove(molecule1)
                population.append(new_molecule)

        else:
            # 大于阈值时进行分解和合成操作
            p_decomposition = np.random.uniform(0, 1)
            if p_decomposition < decomposition_probability(molecule1):
                product1, product2 = decomposition(molecule1)
                if fitness_function(product1) < fitness_function(molecule1):
                    population.remove(molecule1)
                    population.append(product1)
                if fitness_function(product2) < fitness_function(molecule1):
                    population.remove(molecule1)
                    population.append(product2)

            else:
                new_molecule1, new_molecule2 = synthesis(molecule1, molecule2)
                if fitness_function(new_molecule1) < fitness_function(molecule1) and fitness_function(new_molecule2) < fitness_function(molecule2):
                    population.remove(molecule1)
                    population.remove(molecule2)
                    population.append(new_molecule1)
                    population.append(new_molecule2)

    return population
6. 执行 CRO 算法优化 IMCN 部署
python
optimized_population = CRO_IMCN(population_size=100, problem_size=10, iterations=500, KE_loss_rate=0.5)
best_deployment = min(optimized_population, key=fitness_function)
